# Supplementary material for: Comparative analysis of whole-genome sequencing pipelines to minimize false negative findings
Source: Sci Rep. 2019 Mar 1;9:3219. doi: 10.1038/s41598-019-39108-2 (PMC6397176; doi:10.1038/s41598-019-39108-2)
Supplement: Supplementary file 2 — Supplementary Table S1 [file 41598_2019_39108_MOESM2_ESM.xlsx]

## Sheet: NA12878
Total summary		Biallelic			Multiallelic	Total
		SNP	Indel	MNP
		6464817	1670587	234490	750724	9120618
SNP	Short-read aligner	Bowtie 2	BWA-MEM	GSNAP	ISAAC	NovoAlign	SOAP2	Stampy	Mean	SD
VCA	Atlas2	3920728	3810274	3860221	3743722	3786497	3452352	3779409	3.76474e+06	149577
	FreeBayes	3850285	3702881	3746060	3588525	4047560	3518682	3802830	3.75097e+06	174739
	GATK2-UG	3926538	3916474	4033681	3936754	3900917	3717076	3919011	3.90721e+06	94566.5
	GAKT3-UG	3824506	3868849	3966043	3872947	3857284	3606515	3859662	3.83654e+06	110425
	GAKT3-HC	3542590	3754795	3809318	3698011	3768790	3476891	3752520	3.68613e+06	126264
	glfSingle	3874872	3859290	3967886	3849207	3869866	3603507	3893157	3.8454e+06	113630
	IVC	3564500	3758249	3804330	3707874	3744706	4014392	3744176	3.7626e+06	134200
	Platypus	3385365	3539349	3579800	3457245	3547891	3319299	3555224	3.48345e+06	99133.8
	Samtools	3637965	3749353	3811055	3703037	3775196	3489890	3760984	3.70393e+06	109574
	VarScan	3807782	3774945	3752775	3751067	3689866	4278926	3781241	3.8338e+06	199653
	Mean	3.73351e+06	3.77345e+06	3.83312e+06	3.73084e+06	3.79886e+06	3647753	3.78482e+06
	SD	187105	105001	132026	139311	133391	290231	100934
Indel	Short-read aligner	Bowtie 2	BWA-MEM	GSNAP	ISAAC	NovoAlign		Stampy	Mean	SD
VCA	Atlas2	447457	467552	426386	447481	500498		517756	467855	34947.5
	FreeBayes	560337	547541	544920	486629	570068		580348	548307	33048.8
	GATK2-UG	550901	531898	533298	454348	562981		575953	534896	42965.4
	GAKT3-UG	550633	531839	533078	454264	562843		575756	534736	42923.8
	GAKT3-HC	580502	612265	617137	599001	612544		604439	604315	13346.4
	IVC	609162	589435	602755	524558	619439		664229	601596	45568.8
	Platypus	669175	622067	643478	564547	643156		715860	643047	50173.7
	Samtools	611209	587467	646220	502753	627680		879010	642390	126260
	VarScan	559851	535681	525640	471441	550838		540474	530654	31346.1
	Mean	571025	558416	563657	500558	583339		628203
	SD	60333.8	48808.6	70775.4	53037.6	45593.2		111868
