# Supplementary material for: Comparative analysis of whole-genome sequencing pipelines to minimize false negative findings
Source: Sci Rep. 2019 Mar 1;9:3219. doi: 10.1038/s41598-019-39108-2 (PMC6397176; doi:10.1038/s41598-019-39108-2)
Supplement: Supplementary file 3 — Supplementary Table S2 [file 41598_2019_39108_MOESM3_ESM.xlsx]

## Sheet: NA19240
Total Summary		Biallelic			Multiallelic	Total
		SNP	Indel	MNP
		11802101	3007905	368984	1114649	16293639
SNP	Short-read aligner	Bowtie 2	BWA-MEM	GSNAP	ISAAC	NovoAlign	SOAP2	Stampy	Mean	SD
VCA	Atlas2	4756255	4700548	4829218	4737662	4669110	4051544	4579744	4.61773e+06	261345
	FreeBayes	7462794	5113659	5262986	4741096	5242623	4174948	8696528	5.81352e+06	1.63226e+06
	GATK2-UG	4907944	4924010	5309971	5093114	4874673	4234975	4990059	4.90496e+06	330869
	GAKT3-UG	4745267	4860305	5185546	5002247	4817456	4158273	4885897	4.80786e+06	320220
	GAKT3-HC	4375952	4669184	4729741	4641477	4663497	4094773	4664545	4.54845e+06	230358
	glfSingle	4804377	4843633	5162018	4962111	4840469	4163136	5164560	4.84861e+06	337356
	IVC	4543515	4623085	4707388	4605328	4613297	4290838	4605870	4569903	132121
	Platypus	4034488	4408689	4479322	4316478	4424477	3750477	4442180	4.26516e+06	272007
	Samtools	4374331	4703953	4831075	4694712	4719366	4078282	4765674	4.59534e+06	270133
	VarScan	3637507	4698564	4735549	4714967	4591673	3962631	4734976	4.43941e+06	449389
	Mean	4764243	4754563	4.92328e+06	4.75092e+06	4.74566e+06	4.09599e+06	5.153e+06
	SD	1.02515e+06	191368	283719	223980	219963	153246	1.26277e+06
Indel	Short-read aligner	Bowtie 2	BWA-MEM	GSNAP	ISAAC	NovoAlign		Stampy	Mean	SD
VCA	Atlas2	628228	629547	549040	589597	660224		696459	625516	51768.5
	FreeBayes	759076	743196	699986	666836	753612		765176	731314	39229.1
	GATK2-UG	741234	735173	688765	645728	761642		778520	725177	49337.4
	GAKT3-UG	740911	735144	688944	645776	761656		777006	724906	48950.5
	GAKT3-HC	739402	777303	780662	765476	776741		764052	767273	15230.9
	IVC	645056	774191	759811	685208	779954		928688	762151	97809.4
	Platypus	770064	819106	806067	739444	819808		925283	813295	63233.9
	Samtools	602302	947996	938816	735693	880255		1642495	957926	360829
	VarScan	476548	727833	682677	642212	721458		684644	655895	93134.2
	Mean	678091	765499	732752	679552	768372		884703
	SD	97884.6	85611	107267	57103.6	60799.7		296860
